# Supplementary material for: Long non-coding RNAs PGM5-AS1 upregulates Decorin (DCN) to inhibit cervical cancer progression by sponging miR-4284
Source: Bioengineered. 2022 Apr 14;13(4):9872–84. doi: 10.1080/21655979.2022.2062088 (PMC9161867; doi:10.1080/21655979.2022.2062088)
Supplement: Supplemental Material [file KBIE_A_2062088_SM1689.zip]

Archive with 10 entries (9 files):
- supplementary/
- supplementary/downloadFromZipFile.pdf
- supplementary/EDU images.zip
- supplementary/Supplementary Figure 1.jpg
- supplementary/Supplementary Table 1.docx
- supplementary/Supplementary Table 2.docx
- supplementary/Supplementary Table 3.docx
- supplementary/Transwell.zip
- supplementary/Western blotting.zip
- supplementary/Wound healing assay.zip
